# Supplementary material for: Stress Response of Siniperca chuatsi to Transport Stimuli Using Compound Feed and Live Bait
Source: Animals (Basel). 2025 Jul 21;15(14):2154. doi: 10.3390/ani15142154 (PMC12291635; doi:10.3390/ani15142154)
Supplement: Supplementary file 1 [file animals-15-02154-s001.zip]

Archive with 1 entries (1 files):
- animals-3715316-supplementary.pdf
